# Supplementary material for: Characterization and Identification of Bioactive Polyphenols in the Trapa bispinosa Roxb. Pericarp Extract
Source: Molecules. 2021 Sep 24;26(19):5802. doi: 10.3390/molecules26195802 (PMC8510478; doi:10.3390/molecules26195802)
Supplement: Supplementary file 1 [file molecules-26-05802-s001.zip]

Archive with 1 entries (1 files):
- molecules-1360153-supplementary.pdf
